# Supplementary material for: MolViewSpec: a Mol* extension for describing and sharing molecular visualizations
Source: Nucleic Acids Res. 2025 May 6;53(W1):W408–14. doi: 10.1093/nar/gkaf370 (PMC12230705; doi:10.1093/nar/gkaf370)
Supplement: gkaf370_Supplemental_Files [file gkaf370_supplemental_files.zip]

Archive with 7 entries (7 files):
- 2025-molviewspec-supplementary.zip
- Supplementary Material 1.pdf
- Supplementary Material 2.pdf
- Supplementary Material 3.pdf
- Supplementary Material 4.pdf
- Supplementary Material 5.pdf
- Supplementary Material 6.pdf
